# Supplementary material for: Say My Name: Understanding the Power of Names, Correct Pronunciation, and Personal Narratives
Source: MedEdPORTAL. 2022 Nov 29;18:11284. doi: 10.15766/mep_2374-8265.11284 (PMC9705275; doi:10.15766/mep_2374-8265.11284)
Supplement: Supplementary file 1 — Say My Name Presentation.pptxFacilitator Guide.docxParticipant Handout.docxPostworkshop Evaluation Form.docx [file mep_2374-8265.11284-s001.zip]

Archive with 5 entries (5 files):
- A. Say My Name Presentation.pptx
- B. Facilitator Guide.docx
- C. Participant Handout.docx
- D. Postworkshop Evaluation Form.docx
- Educational_Summary_Report_11284.pdf
